# Supplementary material for: Probiotics Enhance Coilia nasus Growth Performance and Nutritional Value by Regulating Glucolipid Metabolism via the Gut–Liver Axis
Source: Int J Mol Sci. 2024 Nov 13;25(22):12196. doi: 10.3390/ijms252212196 (PMC11594500; doi:10.3390/ijms252212196)
Supplement: Supplementary file 1 [file ijms-25-12196-s001.zip]

Archive with 6 entries (3 files):
- supplementary materials/
- supplementary materials/supplementary materials figure S1-S5.pdf
- __MACOSX/
- __MACOSX/supplementary materials/
- __MACOSX/supplementary materials/._supplementary materials figure S1-S5.docx
- __MACOSX/supplementary materials/._supplementary table S1-S5.xlsx
